# Supplementary material for: Discovery and Functional Annotation of Quantitative Trait Loci Affecting Resistance to Sea Lice in Atlantic Salmon
Source: Front Genet. 2019 Feb 8;10:56. doi: 10.3389/fgene.2019.00056 (PMC6375901; doi:10.3389/fgene.2019.00056)
Supplement: TABLE S1 — Markers in the low density SNP panel. [file Table_1.XLSX]

## Sheet: Hoja1
Supplementary file 1. Markers in the low density SNP panel
ID	Chromosome	Position
Affx.88024767	1	79827
Affx.93319711	1	1118017
Affx.93388375	1	2949707
Affx.93432265	1	3493636
Affx.93274333	1	4328108
Affx.93295934	1	5151447
Affx.93457999	1	6818580
Affx.93321421	1	9066946
Affx.93364627	1	11994802
Affx.93412029	1	14112317
Affx.93305324	1	15702434
Affx.93416197	1	17542786
Affx.93302564	1	19611481
Affx.93458017	1	23170605
Affx.87972857	1	27219971
Affx.93421918	1	30811246
Affx.93292989	1	32759949
Affx.93402910	1	34924733
Affx.93418270	1	36985803
Affx.93315425	1	38608743
Affx.93350188	1	40816710
Affx.93458727	1	42231045
Affx.93435327	1	46356695
Affx.93382114	1	50094651
Affx.93380344	1	52645333
Affx.93441944	1	54410342
Affx.93288107	1	55923397
Affx.93407280	1	58050452
Affx.93329166	1	60083876
Affx.93447121	1	61583225
Affx.93292301	1	65948754
Affx.93427289	1	68014860
Affx.93296927	1	69510763
Affx.93304819	1	71237552
Affx.93338991	1	73034596
Affx.93385049	1	76683021
Affx.93425551	1	80513415
Affx.93375292	1	82679695
Affx.93419584	1	85018190
Affx.93272074	1	86424548
Affx.93428362	1	88758302
Affx.93403314	1	90276308
Affx.93345298	1	92602908
Affx.93357947	1	94559863
Affx.93433709	1	97821497
Affx.93377100	1	101797020
Affx.93460362	1	106058902
Affx.93343475	1	110645210
Affx.87899756	1	113990512
Affx.93310405	1	116139138
Affx.93270582	1	118750363
Affx.93400940	1	123219356
Affx.93298869	1	126714805
Affx.93428672	1	130361112
Affx.93345201	1	133919960
Affx.93336254	1	136523554
Affx.93368750	1	139569790
Affx.93313097	1	142735281
Affx.93363800	1	146766291
Affx.93361977	1	150481560
Affx.93422654	1	151733910
Affx.93304109	1	152613607
Affx.93291977	1	154058429
Affx.93394373	1	155112105
Affx.93361638	1	156110773
Affx.93294063	1	158475531
Affx.93440604	2	3329566
Affx.93385047	2	4893783
Affx.93299086	2	7007689
Affx.93371804	2	9491005
Affx.93318562	2	11744326
Affx.93278917	2	12914895
Affx.93444647	2	13661572
Affx.93414653	2	16020786
Affx.93436222	2	19964166
Affx.93384093	2	23211755
Affx.93411260	2	24203644
Affx.93428284	2	26378986
Affx.93310479	2	27731651
Affx.93296750	2	29808943
Affx.93296515	2	31305833
Affx.93369130	2	33107234
Affx.93346747	2	36551640
Affx.93460252	2	40513733
Affx.93328995	2	41069235
Affx.93293148	2	44138894
Affx.93416479	2	45144802
Affx.93395790	2	47673739
Affx.93268333	2	48974521
Affx.93440081	2	52224056
Affx.93291314	2	55851640
Affx.93268956	2	58216100
Affx.93274832	2	59863630
Affx.93417044	2	62619874
Affx.93420137	2	64144395
Affx.93340615	2	66434997
Affx.93288327	2	68434221
Affx.93440824	2	71420431
Affx.93290133	3	147084
Affx.93285266	3	985934
Affx.93454450	3	2590207
Affx.93445791	3	4722726
Affx.87869373	3	6100143
Affx.93328599	3	7826993
Affx.93271815	3	12245064
Affx.93272382	3	14177779
Affx.93432815	3	15926377
Affx.93411448	3	18307895
Affx.93377421	3	20791751
Affx.93339445	3	23262468
Affx.93439472	3	24457076
Affx.93421197	3	26148057
Affx.93428018	3	28542551
Affx.93342641	3	32120581
Affx.93394032	3	33909787
Affx.93325357	3	35954637
Affx.93289530	3	38183127
Affx.93365322	3	42656376
Affx.93389177	3	46256270
Affx.93301489	3	49824896
Affx.93382485	3	51386011
Affx.93350625	3	53651317
Affx.93431354	3	56087474
Affx.93328296	3	59818843
Affx.93430179	3	61706699
Affx.93357424	3	63624284
Affx.93450099	3	66092513
Affx.93321471	3	68221926
Affx.93328339	3	70687984
Affx.93304397	3	71998394
Affx.93295754	3	74213455
Affx.93404764	3	75805866
Affx.93460634	3	77392185
Affx.93307715	3	79563574
Affx.93356812	3	82899460
Affx.93307954	3	86684311
Affx.93319916	3	88023406
Affx.93401442	3	91009113
Affx.93417533	4	1953801
Affx.93346394	4	3788097
Affx.93435352	4	5496469
Affx.93356223	4	7440399
Affx.93297408	4	9148708
Affx.93348316	4	11820899
Affx.93354880	4	12721619
Affx.93379327	4	14611842
Affx.93416455	4	17638498
Affx.93364666	4	19469416
Affx.93334064	4	22526494
Affx.93367122	4	27162857
Affx.93409535	4	28702856
Affx.93369659	4	32376406
Affx.93386636	4	34570899
Affx.93269400	4	36924376
Affx.93369748	4	38567080
Affx.93270424	4	42277396
Affx.93324832	4	45951396
Affx.93322149	4	47331161
Affx.93391887	4	49777934
Affx.93395744	4	53447988
Affx.93430999	4	55377036
Affx.93272246	4	56887791
Affx.93292588	4	59695457
Affx.93342066	4	61835182
Affx.93280968	4	67494227
Affx.93449469	4	69848205
Affx.93296954	4	72589961
Affx.93410817	4	74429542
Affx.93289619	4	75434319
Affx.93388383	4	76554062
Affx.93423669	4	77685717
Affx.93312062	4	79408970
Affx.93401139	4	80067002
Affx.93371066	5	320245
Affx.93312102	5	774767
Affx.93456004	5	1921282
Affx.93289294	5	2522054
Affx.93398994	5	4736196
Affx.93401186	5	6459767
Affx.87964527	5	8327058
Affx.88123926	5	9776829
Affx.93339464	5	11937380
Affx.93268569	5	13983380
Affx.93298825	5	15765936
Affx.93399800	5	20166209
Affx.93407960	5	23752303
Affx.88111132	5	26101704
Affx.93316689	5	27604262
Affx.93376869	5	31795546
Affx.93418735	5	36206460
Affx.93322251	5	40403235
Affx.93306882	5	43956652
Affx.93279786	5	45723902
Affx.93317784	5	48153431
Affx.93291584	5	49663657
Affx.93278582	5	53409115
Affx.93348887	5	56580322
Affx.93311518	5	58324878
Affx.93281060	5	60733517
Affx.93351907	5	62532924
Affx.93377280	5	66596501
Affx.93452781	5	68965132
Affx.93285677	5	70997180
Affx.93434713	5	75953943
Affx.93451750	6	619598
Affx.93434282	6	6206320
Affx.93416387	6	9856574
Affx.93325827	6	13496121
Affx.93295565	6	16892096
Affx.93445441	6	19495433
Affx.93426553	6	23190320
Affx.93446107	6	24803129
Affx.93430599	6	26794864
Affx.93346649	6	28883859
Affx.93352572	6	30615249
Affx.93412301	6	34763778
Affx.93405184	6	36031840
Affx.93313645	6	38467752
Affx.93273350	6	40178657
Affx.93334037	6	42376817
Affx.93452019	6	46026213
Affx.93320870	6	50618145
Affx.93438462	6	53357382
Affx.93429619	6	55219403
Affx.93334890	6	57113587
Affx.93417806	6	58771819
Affx.93417840	6	60749613
Affx.93338928	6	62881285
Affx.93420595	6	66238935
Affx.93285599	6	68809830
Affx.93389400	6	70953581
Affx.88122282	6	72885438
Affx.93347801	6	74922712
Affx.93293954	6	76504528
Affx.93295370	6	79156543
Affx.93415326	6	81587789
Affx.93391890	6	83504945
Affx.87949880	6	83947994
Affx.93446642	6	85348333
Affx.93310274	7	691558
Affx.93272661	7	1723518
Affx.93315149	7	2992839
Affx.93279560	7	4786513
Affx.93289887	7	5940685
Affx.93414368	7	8449852
Affx.93294926	7	10641041
Affx.93448282	7	12448168
Affx.93405387	7	13664066
Affx.93419551	7	16131166
Affx.93290476	7	19929774
Affx.93392096	7	22170828
Affx.93307136	7	24201706
Affx.93413669	7	26499580
Affx.93377534	7	32004806
Affx.93439886	7	34269047
Affx.93271655	7	35642425
Affx.93440911	7	38340942
Affx.93445558	7	39493851
Affx.93292774	7	43443100
Affx.93461508	7	45414348
Affx.87871064	7	47789546
Affx.93419257	7	49281326
Affx.93355273	7	51942940
Affx.93357310	7	53245514
Affx.93432901	7	54274170
Affx.93331396	7	55582301
Affx.93313637	8	1144728
Affx.93332087	8	2645586
Affx.93358952	8	4129542
Affx.93278427	8	4735838
Affx.93376464	8	5912435
Affx.88043841	8	9069973
Affx.93458283	8	10350797
Affx.93434986	8	11934338
Affx.93456687	8	13012062
Affx.93387275	8	15713224
Affx.93314509	8	17089271
Affx.93434318	8	18273597
Affx.93370724	8	20277932
Affx.93366765	8	21420834
Affx.93352090	8	24408278
Affx.93318020	9	811790
Affx.93323633	9	1955909
Affx.93313607	9	4347332
Affx.93324790	9	6494652
Affx.93430347	9	7202705
Affx.87860640	9	8302652
Affx.93321598	9	10187603
Affx.93288287	9	11834906
Affx.93451621	9	13861430
Affx.93299477	9	15945170
Affx.87889761	9	20259907
Affx.93277167	9	24763715
Affx.93306330	9	28411358
Affx.93269450	9	32109000
Affx.93422035	9	37471565
Affx.93425644	9	41136931
Affx.93321108	9	44977497
Affx.93366558	9	49946461
Affx.93273159	9	51997180
Affx.93289979	9	55868758
Affx.93331684	9	60091729
Affx.93379757	9	63977685
Affx.93458210	9	66380112
Affx.93425254	9	69211738
Affx.93333885	9	72741149
Affx.87901119	9	76634613
Affx.93457683	9	80196417
Affx.93388926	9	82842092
Affx.93338467	9	85097561
Affx.93388082	9	90070343
Affx.93295866	9	93591552
Affx.93385305	9	98013084
Affx.93436182	9	101514024
Affx.93338495	9	102911409
Affx.93332942	9	105190128
Affx.93380539	9	106948824
Affx.93332521	9	108725040
Affx.93448285	9	111888911
Affx.93425450	9	113420199
Affx.93454340	9	115636371
Affx.93345644	9	117332582
Affx.93327295	9	121035862
Affx.93310256	9	122404626
Affx.93398237	9	124978810
Affx.88107845	9	128018011
Affx.93372409	9	128746454
Affx.88119029	9	131027877
Affx.93392296	9	133160720
Affx.93338261	9	136050908
Affx.93306379	9	136355128
Affx.93327210	9	136948230
Affx.93437011	9	137852864
Affx.93277535	9	139548511
Affx.93325781	9	140485488
Affx.93353829	10	61849
Affx.93308529	10	1326618
Affx.93268843	10	3587372
Affx.93433848	10	5440498
Affx.93340131	10	7592630
Affx.93440988	10	9213049
Affx.93282299	10	11372249
Affx.93411493	10	12415507
Affx.93424789	10	15064454
Affx.93272815	10	16705049
Affx.93425466	10	18575318
Affx.93289543	10	20406694
Affx.93367549	10	22812077
Affx.93334305	10	24797068
Affx.93421951	10	28877657
Affx.93347016	10	30751018
Affx.93378357	10	34942528
Affx.93372480	10	37806266
Affx.93411304	10	40977361
Affx.93316349	10	44933398
Affx.93284334	10	48431507
Affx.87984805	10	51453940
Affx.93316900	10	54837258
Affx.93373421	10	58249982
Affx.93300206	10	60848872
Affx.93283499	10	63523845
Affx.93299509	10	67185618
Affx.93370592	10	71150244
Affx.93368598	10	77222403
Affx.93270205	10	79011597
Affx.93312840	10	83939280
Affx.93362657	10	86626827
Affx.93363194	10	88854382
Affx.93376689	10	94250373
Affx.93461301	10	95375163
Affx.93278537	10	98579120
Affx.93392937	10	100811620
Affx.93374779	10	103683363
Affx.93449929	10	105390499
Affx.93329297	10	107443355
Affx.93393041	10	109904933
Affx.93282385	10	112036915
Affx.93384315	10	113708830
Affx.93285839	10	115269532
Affx.93311401	10	116098186
Affx.93277308	11	218855
Affx.93275783	11	2050145
Affx.93328782	11	3901651
Affx.93293251	11	5772452
Affx.93351031	11	7634466
Affx.93276095	11	9959349
Affx.93364875	11	14101070
Affx.93340757	11	16015829
Affx.93399480	11	18394510
Affx.93431761	11	19786759
Affx.93382536	11	22306867
Affx.93292939	11	24061058
Affx.93436005	11	26415968
Affx.93411421	11	30157996
Affx.93312751	11	34057714
Affx.93357950	11	39911945
Affx.93347029	11	41851780
Affx.93399323	11	45458078
Affx.93283888	11	50070960
Affx.93449089	11	52432631
Affx.93447458	11	54458388
Affx.93294985	11	56201332
Affx.93299483	11	59515477
Affx.93423538	11	61359795
Affx.93433246	11	65550252
Affx.93331424	11	68259065
Affx.93277631	11	70486430
Affx.93355802	11	72582622
Affx.93329576	11	74958552
Affx.93402857	11	78713409
Affx.93369149	11	81264914
Affx.93430442	11	83747080
Affx.93361639	11	86154238
Affx.93292024	11	87543299
Affx.93356048	11	89117915
Affx.93451956	11	91178590
Affx.93370274	11	92771048
Affx.93455992	11	93708357
Affx.93396301	12	464876
Affx.93377823	12	1011522
Affx.93435869	12	2625129
Affx.93449586	12	4675371
Affx.93324728	12	6272523
Affx.93323948	12	7901631
Affx.93398368	12	9220374
Affx.93430426	12	12406366
Affx.93404689	12	15158017
Affx.93452179	12	17538025
Affx.93388944	12	21129907
Affx.93357423	12	25989409
Affx.93416123	12	29723597
Affx.93391018	12	34206462
Affx.93408142	12	36939718
Affx.93403163	12	39073876
Affx.93305609	12	42772185
Affx.93277592	12	44546687
Affx.93307031	12	46440244
Affx.93407392	12	52158802
Affx.93295464	12	55983354
Affx.93430637	12	58199596
Affx.93418859	12	60566255
Affx.93380654	12	64571541
Affx.93410125	12	66573677
Affx.93300751	12	68644256
Affx.93349923	12	71865704
Affx.93327179	12	75112855
Affx.93379375	12	76799562
Affx.93317479	12	79200649
Affx.93339582	12	81050372
Affx.93328355	12	84251390
Affx.93288805	12	85123576
Affx.93421218	12	86762654
Affx.93308943	12	87759051
Affx.93454301	12	89552939
Affx.93313797	12	91365644
Affx.93290627	13	186441
Affx.93448957	13	2790181
Affx.93290854	13	4325989
Affx.93269044	13	4856257
Affx.93437689	13	6609420
Affx.93303210	13	8061868
Affx.93429517	13	9793580
Affx.93280043	13	12356336
Affx.93440033	13	15099370
Affx.93311921	13	17180426
Affx.93355472	13	19297942
Affx.93400541	13	23469393
Affx.93384874	13	27109594
Affx.93310099	13	29522908
Affx.93375332	13	31531220
Affx.93366893	13	33897444
Affx.93343175	13	38234066
Affx.93349013	13	43064221
Affx.87947842	13	45189771
Affx.93362470	13	48131077
Affx.93342426	13	51377792
Affx.93394188	13	54498985
Affx.87911277	13	56835628
Affx.93295983	13	59468241
Affx.93303949	13	62573337
Affx.93325398	13	66438148
Affx.93285474	13	70907914
Affx.93332657	13	74922171
Affx.93398652	13	79076121
Affx.93330925	13	82014277
Affx.93399106	13	84815789
Affx.93420173	13	86421899
Affx.93320525	13	88640946
Affx.93430686	13	91390857
Affx.93450062	13	94390548
Affx.93391609	13	97118722
Affx.93313177	13	100028320
Affx.93360039	13	100743078
Affx.93286186	13	101076237
Affx.93300067	13	103432154
Affx.93317790	13	104400901
Affx.93419801	13	107593898
Affx.93392404	14	2429311
Affx.93366628	14	3450938
Affx.93276152	14	4372011
Affx.93304969	14	5346680
Affx.93335330	14	5841223
Affx.93299161	14	6999812
Affx.93277959	14	9174000
Affx.93404250	14	12732388
Affx.93414837	14	14460590
Affx.93273148	14	16246138
Affx.93296834	14	20219590
Affx.93374343	14	23179750
Affx.93414145	14	24620754
Affx.93374130	14	28136348
Affx.93298468	14	29784950
Affx.93269190	14	33603594
Affx.93364204	14	35615454
Affx.93437195	14	37700434
Affx.93324564	14	39667607
Affx.93385313	14	43182466
Affx.93278710	14	46910126
Affx.87990271	14	49289718
Affx.93443638	14	52229566
Affx.93397494	14	55583606
Affx.93460113	14	59809518
Affx.93444929	14	62298316
Affx.93414482	14	66158055
Affx.93318678	14	68913528
Affx.93277109	14	71990439
Affx.93442302	14	75566154
Affx.93410730	14	78174941
Affx.93415433	14	79780854
Affx.93351283	14	82816080
Affx.93443435	14	84356215
Affx.93454315	14	86595039
Affx.93393566	14	88929054
Affx.93345775	14	90525944
Affx.93364625	14	91629295
Affx.93356848	14	92430566
Affx.93288958	14	93548143
Affx.93375543	15	95586
Affx.93320098	15	1115990
Affx.93297638	15	1650941
Affx.93374709	15	2262416
Affx.93283823	15	3681811
Affx.93357521	15	5056006
Affx.93415535	15	7448153
Affx.93352240	15	9607886
Affx.93401503	15	11926139
Affx.93400601	15	15543425
Affx.93294161	15	17384038
Affx.88099059	15	19395009
Affx.93393047	15	21565796
Affx.93357995	15	23195779
Affx.93270847	15	26868089
Affx.93316452	15	31093974
Affx.93361985	15	34904092
Affx.93443779	15	37760966
Affx.93303344	15	40009423
Affx.93308759	15	44610593
Affx.93363932	15	48869699
Affx.93440148	15	52352230
Affx.93450599	15	56811172
Affx.93291199	15	58829288
Affx.93444822	15	61390312
Affx.93315579	15	64935388
Affx.93289961	15	68870721
Affx.93306143	15	71485526
Affx.93360329	15	76008218
Affx.93395229	15	79594536
Affx.93362353	15	82118664
Affx.93361957	15	83833918
Affx.93294416	15	85722258
Affx.93280651	15	88302847
Affx.93346909	15	89617445
Affx.93349132	15	92675716
Affx.93328180	15	94309101
Affx.93339398	15	96176758
Affx.93344933	15	97845874
Affx.93385213	15	98930261
Affx.93427856	15	100105601
Affx.93326666	15	101438327
Affx.93432520	15	102586432
Affx.93331452	15	103567839
Affx.93282406	16	651582
Affx.93288306	16	2856229
Affx.93340609	16	3262103
Affx.93336256	16	4399178
Affx.93349969	16	6567578
Affx.93452769	16	8562701
Affx.93398661	16	10084096
Affx.93453694	16	12685955
Affx.93344509	16	14698480
Affx.93449296	16	17737703
Affx.93273389	16	21494170
Affx.93306308	16	25977596
Affx.93340965	16	28202098
Affx.93387143	16	30268956
Affx.93348217	16	32981351
Affx.93401331	16	35101031
Affx.93271837	16	40726815
Affx.93375090	16	47338484
Affx.93340576	16	49880144
Affx.93421163	16	53457171
Affx.93289381	16	57823705
Affx.93360173	16	61350149
Affx.93356686	16	66631998
Affx.93375062	16	69501770
Affx.93345769	16	73965603
Affx.93318580	16	76452076
Affx.93405561	16	79420775
Affx.93363016	16	81679852
Affx.93387808	16	83430756
Affx.93298220	16	84912854
Affx.93383483	16	86369026
Affx.93325355	17	1530241
Affx.93286941	17	2537478
Affx.87878095	17	5222540
Affx.93333034	17	6645101
Affx.93311792	17	7308448
Affx.93402690	17	8688032
Affx.93363956	17	8916527
Affx.93305397	17	11365778
Affx.93304375	17	13111484
Affx.93393265	17	16015949
Affx.93425682	17	17267796
Affx.93461359	17	20862107
Affx.93305948	17	28066184
Affx.87960145	17	30589626
Affx.93346130	17	32284891
Affx.93317478	17	34683818
Affx.93400244	17	36574041
Affx.93437262	17	40511210
Affx.93373847	17	43145256
Affx.93313335	17	45127018
Affx.93423793	17	51271318
Affx.93271462	17	54738979
Affx.93395055	18	299474
Affx.93278728	18	1717559
Affx.93356587	18	2384356
Affx.93348362	18	3344907
Affx.93398854	18	4036160
Affx.93442939	18	5899914
Affx.87983204	18	7556481
Affx.93411312	18	9315028
Affx.93387460	18	11062863
Affx.93424571	18	12589752
Affx.93390048	18	14637361
Affx.87994607	18	16100321
Affx.93370466	18	18369477
Affx.93338302	18	22341942
Affx.93445753	18	24858564
Affx.93311936	18	26521944
Affx.93280729	18	28489773
Affx.93376604	18	33237186
Affx.93413482	18	38886109
Affx.93355285	18	43140060
Affx.93377263	18	45730872
Affx.93428501	18	47174789
Affx.93413516	18	49764487
Affx.93330266	18	51838466
Affx.93351755	18	55429441
Affx.93328315	18	59487392
Affx.93326603	18	62510403
Affx.93321039	18	64690729
Affx.93456027	18	66170243
Affx.93315476	18	67146935
Affx.93346492	18	68200507
Affx.93277000	18	69835102
Affx.93304041	18	70465637
Affx.93386096	19	1057779
Affx.93310850	19	1657015
Affx.93324236	19	2568730
Affx.93423381	19	3436381
Affx.88004990	19	4751046
Affx.93457635	19	6156308
Affx.93388585	19	8634180
Affx.93351024	19	10766152
Affx.93321178	19	12201270
Affx.93342011	19	14698728
Affx.93423239	19	15731668
Affx.93275642	19	19402862
Affx.93297573	19	23323770
Affx.93281904	19	26655914
Affx.93298276	19	29496537
Affx.93301134	19	31810161
Affx.93293836	19	36807735
Affx.93373205	19	42157675
Affx.93292557	19	46959050
Affx.93406195	19	49709145
Affx.93371651	19	51633224
Affx.93337504	19	56335795
Affx.93293248	19	60116580
Affx.93411368	19	62262483
Affx.93330364	19	67658319
Affx.87965912	19	70394505
Affx.93393946	19	73859813
Affx.93405810	19	75970735
Affx.93442703	19	78637684
Affx.93362367	19	79525546
Affx.93314018	19	80301490
Affx.93385069	19	81402280
Affx.93406587	19	82662119
Affx.93437333	20	563645
Affx.93356276	20	1216360
Affx.93323257	20	2396117
Affx.93305841	20	3067510
Affx.93415171	20	4099076
Affx.87937783	20	6199979
Affx.93268501	20	8027272
Affx.93299772	20	8775599
Affx.93432810	20	11722272
Affx.93448541	20	13570401
Affx.93446749	20	15699552
Affx.93314428	20	17791872
Affx.93384125	20	19523466
Affx.93420074	20	23635337
Affx.93305873	20	25462737
Affx.93278478	20	27749668
Affx.93318170	20	31851771
Affx.93395384	20	34036130
Affx.93425482	20	37183674
Affx.93375974	20	40704339
Affx.93386789	20	43931086
Affx.93341654	20	46449839
Affx.93359922	20	48857525
Affx.93350634	20	51361538
Affx.93323873	20	55526566
Affx.93435754	20	60409483
Affx.87937235	20	63991979
Affx.93332502	20	66463031
Affx.93431463	20	69564187
Affx.93387956	20	72188189
Affx.93421391	20	74092404
Affx.93414879	20	76784307
Affx.93419325	20	78499049
Affx.93365113	20	80471785
Affx.93393696	20	81873430
Affx.93447785	20	82749889
Affx.93356969	20	84154125
Affx.93361020	20	85522023
Affx.93305174	21	679906
Affx.93427149	21	1556325
Affx.93364540	21	4291330
Affx.93444273	21	5983680
Affx.93380336	21	8976545
Affx.93287250	21	10575503
Affx.93290923	21	12658034
Affx.93272767	21	16183119
Affx.93380707	21	17184536
Affx.93348237	21	20072799
Affx.93370910	21	21597598
Affx.93297579	21	23934947
Affx.93450975	21	27904734
Affx.93327547	21	29460822
Affx.93356240	21	31539326
Affx.93403650	21	37338701
Affx.87948884	21	40205971
Affx.93305225	21	41590397
Affx.93298293	21	44493809
Affx.93315997	21	47008030
Affx.93305472	21	48822838
Affx.93387128	21	51484583
Affx.93413156	21	52583932
Affx.93409815	21	53117115
Affx.93285090	21	54265323
Affx.93449460	21	56089084
Affx.93268408	21	57264443
Affx.93351816	22	518033
Affx.87864769	22	2559953
Affx.93406461	22	4354064
Affx.93411792	22	6269480
Affx.93411324	22	7936954
Affx.93349072	22	8796820
Affx.93382910	22	11154114
Affx.93353135	22	12023045
Affx.93312881	22	14438588
Affx.93409133	22	15673173
Affx.93338370	22	19259623
Affx.93271611	22	21817755
Affx.93390420	22	23009274
Affx.93311656	22	24741479
Affx.93326918	22	26949908
Affx.93399621	22	30528482
Affx.93343309	22	32942692
Affx.93315930	22	36706979
Affx.93441554	22	38333927
Affx.93385010	22	41415824
Affx.93386967	22	43125104
Affx.93388484	22	46405229
Affx.93446812	22	49014166
Affx.93445008	22	51425459
Affx.93416970	22	56171017
Affx.93281663	22	57587868
Affx.93312003	22	58257596
Affx.93309568	22	59747905
Affx.93292818	22	60759269
Affx.93421308	22	62396213
Affx.93433126	22	63343571
Affx.93395517	23	641193
Affx.93359197	23	1600185
Affx.93324971	23	2331596
Affx.93323997	23	3205288
Affx.93394285	23	4457944
Affx.93410357	23	6024167
Affx.93357997	23	8044344
Affx.93380958	23	9422744
Affx.93351102	23	11576319
Affx.93357375	23	13230837
Affx.87958539	23	15377070
Affx.93405688	23	19019357
Affx.93283046	23	20898463
Affx.93339659	23	22608138
Affx.93437543	23	24890686
Affx.93414276	23	26174133
Affx.93428566	23	28123995
Affx.93292441	23	29945966
Affx.93333792	23	31785895
Affx.93421173	23	34397030
Affx.93355968	23	35623589
Affx.93302380	23	37909587
Affx.93321173	23	39459674
Affx.93410962	23	43340159
Affx.93273750	23	45541734
Affx.93444867	23	46191701
Affx.93291838	23	46964630
Affx.93429053	23	48188802
Affx.93426964	24	628643
Affx.93296623	24	2056924
Affx.93313252	24	3325217
Affx.93382147	24	4152832
Affx.93368185	24	5247654
Affx.93341737	24	6156566
Affx.93311098	24	7729933
Affx.93348920	24	8606729
Affx.93344339	24	10240772
Affx.93339971	24	11575236
Affx.93405436	24	13558984
Affx.93442066	24	15466967
Affx.93387472	24	19365545
Affx.93380246	24	22936704
Affx.87913410	24	25818786
Affx.93314944	24	30741670
Affx.93331908	24	34308167
Affx.93338117	24	36964262
Affx.93321015	24	39493771
Affx.93279188	24	40556331
Affx.93364251	24	43167406
Affx.93435271	24	44948432
Affx.93399257	24	45999228
Affx.87925365	24	46434574
Affx.93277646	24	47602598
Affx.93386983	25	636390
Affx.93383312	25	1758438
Affx.93448945	25	3553881
Affx.93461321	25	5172965
Affx.93390198	25	7269536
Affx.93348451	25	8676872
Affx.93358210	25	10096919
Affx.93274662	25	12504437
Affx.93458536	25	14204917
Affx.93453805	25	16037983
Affx.93308870	25	18599364
Affx.93380084	25	19877526
Affx.93368956	25	21638759
Affx.93407837	25	23753168
Affx.93377180	25	26523788
Affx.93353012	25	28374370
Affx.93396294	25	30571879
Affx.93306270	25	31994427
Affx.93271406	25	34363381
Affx.93384422	25	36335042
Affx.93307877	25	39854182
Affx.93301019	25	41993470
Affx.93333681	25	43542670
Affx.93457134	25	45037958
Affx.93388547	25	47247743
Affx.88109259	25	48231279
Affx.93364381	25	48775949
Affx.93308652	25	49688458
Affx.93426101	25	51091158
Affx.93368722	26	374234
Affx.93298533	26	2043258
Affx.93351290	26	4006482
Affx.93441258	26	6652906
Affx.93386024	26	7899110
Affx.93434867	26	10244915
Affx.93396140	26	11831210
Affx.93304600	26	13737935
Affx.93424489	26	15667632
Affx.93339128	26	19334813
Affx.93434969	26	21792519
Affx.93278091	26	23949509
Affx.93414744	26	25992257
Affx.93397242	26	27927593
Affx.93306962	26	29561839
Affx.93409592	26	35714092
Affx.93440199	26	38070553
Affx.88095986	26	41447143
Affx.93375049	26	43041141
Affx.93411120	26	44501194
Affx.93284384	26	45211295
Affx.93381230	26	46690411
Affx.93287215	27	229119
Affx.93421352	27	1007755
Affx.93314078	27	2383904
Affx.93360270	27	4312228
Affx.93351381	27	6742883
Affx.87889811	27	7895104
Affx.93304346	27	9165717
Affx.93458474	27	11400143
Affx.87906494	27	12861217
Affx.93358225	27	14918948
Affx.93302475	27	17653456
Affx.93407839	27	19791944
Affx.93381681	27	23426912
Affx.93317979	27	25042345
Affx.93361029	27	27585731
Affx.93357646	27	31093563
Affx.88102916	27	33142935
Affx.93294202	27	35605967
Affx.93358311	27	37304781
Affx.93301539	27	39287401
Affx.93377252	27	41403117
Affx.93346804	27	42368992
Affx.93274219	27	43078025
Affx.93281439	27	43696620
Affx.93375521	28	1389408
Affx.93419852	28	2391824
Affx.93376022	28	3858782
Affx.93340978	28	4907933
Affx.93343615	28	7420837
Affx.87869944	28	12984118
Affx.93275199	28	16570328
Affx.93448430	28	18584091
Affx.93441552	28	20222189
Affx.93461688	28	21834567
Affx.93337756	28	25828500
Affx.93307371	28	28437886
Affx.93383430	28	29635852
Affx.93449140	28	32178981
Affx.93439162	28	34024696
Affx.93316678	28	35683142
Affx.93322572	28	36558015
Affx.93301144	28	38432872
Affx.93429258	28	38955240
Affx.93316411	28	39396240
Affx.93417337	29	72204
Affx.93346818	29	638424
Affx.93458397	29	2465509
Affx.93288158	29	3773093
Affx.93281831	29	4808735
Affx.93390596	29	7735388
Affx.93402021	29	11286758
Affx.93441260	29	13514688
Affx.93404795	29	15268133
Affx.93335264	29	16552100
Affx.93342493	29	19041547
Affx.93322828	29	22845732
Affx.93428885	29	24051775
Affx.93365103	29	26422661
Affx.93355748	29	27753720
Affx.93413455	29	31235309
Affx.93387361	29	33362320
Affx.93288079	29	34753572
Affx.93285385	29	36724405
Affx.93297891	29	38461767
Affx.93457350	29	39217926
Affx.93306060	29	39841590
Affx.93401059	29	41406476
Affx.93383491	29	42071191
