# Supplementary material for: Discovery and Functional Annotation of Quantitative Trait Loci Affecting Resistance to Sea Lice in Atlantic Salmon
Source: Front Genet. 2019 Feb 8;10:56. doi: 10.3389/fgene.2019.00056 (PMC6375901; doi:10.3389/fgene.2019.00056)
Supplement: Supplementary file 5 [file Data_Sheet_1.ZIP]

Archive with 2 entries (2 files):
- Supplementary file - Imputed genotypes.ped
- Supplementary file - SNP positions.map
