# Supplementary material for: Discovery and Functional Annotation of Quantitative Trait Loci Affecting Resistance to Sea Lice in Atlantic Salmon
Source: Front Genet. 2019 Feb 8;10:56. doi: 10.3389/fgene.2019.00056 (PMC6375901; doi:10.3389/fgene.2019.00056)
Supplement: Supplementary file 5 [file Data_Sheet_1.ZIP › Supplementary file - SNP positions.map]

chrom name position
1	Affx.88024767	79827
1	Affx.93398000	315106
1	Affx.93307608	410170
1	Affx.93442303	854930
1	Affx.93293888	898557
1	Affx.93301024	1036543
1	Affx.93319711	1118017
1	Affx.93445546	1411756
1	Affx.93341288	2352733
1	Affx.93439499	2390920
1	Affx.93444072	2690326
1	Affx.93388375	2949707
1	Affx.93461288	3115172
1	Affx.93407542	3382857
1	Affx.93432265	3493636
1	Affx.93403425	3606526
1	Affx.93321433	3704888
1	Affx.93301488	3764573
1	Affx.93336508	3879258
1	Affx.93362583	3949650
1	Affx.93357100	3974033
1	Affx.93290994	4012555
1	Affx.93339262	4065644
1	Affx.93298968	4088431
1	Affx.93432639	4141043
1	Affx.93460584	4192912
1	Affx.93327229	4307006
1	Affx.93274333	4328108
1	Affx.93443822	4380905
1	Affx.93301013	4442818
1	Affx.93390021	4501468
1	Affx.93303837	4523527
1	Affx.93440277	4571478
1	Affx.93365962	4806323
1	Affx.93437523	4915090
1	Affx.93415859	5011647
1	Affx.93322867	5069344
1	Affx.93295934	5151447
1	Affx.93414782	5163506
1	Affx.93404746	5189660
1	Affx.93342287	5331988
1	Affx.93325582	5340478
1	Affx.93378744	5588910
1	Affx.93284697	5614996
1	Affx.93306921	5630418
1	Affx.93419418	5653608
1	Affx.93389084	5682974
1	Affx.93299697	5736887
1	Affx.93439560	5843169
1	Affx.93339144	6005860
1	Affx.93294543	6007054
1	Affx.93339363	6292196
1	Affx.93417548	6306576
1	Affx.93279501	6321863
1	Affx.93288712	6433390
1	Affx.93402068	6464913
1	Affx.93381886	6609386
1	Affx.93445131	6661076
1	Affx.93283990	6690845
1	Affx.93310936	6708484
1	Affx.93457999	6818580
1	Affx.93304031	6830287
1	Affx.93277554	6847142
1	Affx.93285453	6873135
1	Affx.93361520	6908576
1	Affx.93417240	6929255
1	Affx.93401945	6963370
1	Affx.93272962	6998234
1	Affx.93380600	7025350
1	Affx.93447873	7037201
1	Affx.93457955	7056245
1	Affx.93321120	7130184
1	Affx.93411829	7147173
1	Affx.93431942	7173142
1	Affx.93392028	7226381
1	Affx.93302983	7263229
1	Affx.93355571	7277720
1	Affx.93371659	7298106
1	Affx.93455821	7445203
1	Affx.93303021	7476098
1	Affx.93274071	7527508
1	Affx.93367246	7616436
1	Affx.93419311	7640396
1	Affx.93423210	7658603
1	Affx.93362200	7680656
1	Affx.93347124	7746456
1	Affx.93301135	7822788
1	Affx.93365031	7843291
1	Affx.93369652	8066034
1	Affx.93439217	8090302
1	Affx.93383307	8120998
1	Affx.93394685	8161206
1	Affx.93435084	8198474
1	Affx.93411495	8219904
1	Affx.93375054	8265255
1	Affx.93317697	8289621
1	Affx.93419469	8339291
1	Affx.93450375	8380195
1	Affx.93389127	8449563
1	Affx.93295001	8479791
1	Affx.93391025	8495788
1	Affx.93357463	8550733
1	Affx.93274915	8630422
1	Affx.93309944	8660526
1	Affx.93457123	8686629
1	Affx.93386321	8712932
1	Affx.93460668	8746303
1	Affx.93351040	8774450
1	Affx.93325055	8806105
1	Affx.93442030	8889583
1	Affx.93287691	8916445
1	Affx.93337248	8972938
1	Affx.93321421	9066946
1	Affx.93438464	9084463
1	Affx.93285219	9141306
1	Affx.93425393	9161698
1	Affx.93290976	9330882
1	Affx.93376672	9368714
1	Affx.93271458	9396660
1	Affx.93454402	9467624
1	Affx.93321084	9578665
1	Affx.93422636	9619171
1	Affx.93283837	9638847
1	Affx.93364384	9658019
1	Affx.93449290	9701895
1	Affx.93282416	9761834
1	Affx.93289175	9773138
1	Affx.93330531	9787893
1	Affx.93312010	9805842
1	Affx.93392568	9827252
1	Affx.88051373	10000664
1	Affx.93451710	10021118
1	Affx.93311658	10252118
1	Affx.93355176	10305784
1	Affx.93373600	10317220
1	Affx.93345739	10345762
1	Affx.93341248	10371453
1	Affx.93271696	10517984
1	Affx.93282508	10538222
1	Affx.93284287	10552096
1	Affx.93436048	10605987
1	Affx.93389782	10627851
1	Affx.93376374	10652348
1	Affx.93353491	10705167
1	Affx.93284649	10734377
1	Affx.93389553	10912164
1	Affx.93342929	10930240
1	Affx.93391973	10953952
1	Affx.93346715	11106164
1	Affx.87861652	11157450
1	Affx.93379790	11201903
1	Affx.93418841	11228556
1	Affx.88043362	11272068
1	Affx.88123957	11302362
1	Affx.93390526	11319414
1	Affx.93443434	11362296
1	Affx.93417521	11387571
1	Affx.93320856	11413502
1	Affx.93408723	11435807
1	Affx.93333994	11479919
1	Affx.93320202	11545422
1	Affx.93435171	11561205
1	Affx.93364627	11994802
1	Affx.93397405	12057644
1	Affx.93341412	12073082
1	Affx.93410966	12095941
1	Affx.93413190	12181174
1	Affx.93300148	12216866
1	Affx.93434575	12282475
1	Affx.93403766	12326535
1	Affx.93384089	12399274
1	Affx.93420583	12420295
1	Affx.93373283	12437988
1	Affx.93447156	12536728
1	Affx.93308658	12549218
1	Affx.93455431	12565501
1	Affx.93395463	12609343
1	Affx.93303405	12626710
1	Affx.93456970	12644886
1	Affx.93402684	12680607
1	Affx.93281856	12718174
1	Affx.93411699	12735603
1	Affx.93300613	12752462
1	Affx.93360431	12854328
1	Affx.93402291	12884867
1	Affx.93338606	12915027
1	Affx.93444743	12944579
1	Affx.93283250	13053381
1	Affx.93457054	13056833
1	Affx.93413300	13098902
1	Affx.93430045	13101167
1	Affx.93433487	13146288
1	Affx.93407062	13169311
1	Affx.93410792	13207764
1	Affx.93372264	13211473
1	Affx.93435607	13220078
1	Affx.93451540	13229975
1	Affx.93414890	13313314
1	Affx.93414738	13410514
1	Affx.93407009	13468510
1	Affx.93308637	13630900
1	Affx.93380003	13675643
1	Affx.93348718	13711911
1	Affx.93411994	13765334
1	Affx.93270240	13780473
1	Affx.93336702	13902157
1	Affx.93431501	13927832
1	Affx.93353309	13947183
1	Affx.93326294	13965611
1	Affx.93408739	13985081
1	Affx.93380713	14023057
1	Affx.93412029	14112317
1	Affx.93307179	14125015
1	Affx.93393234	14147565
1	Affx.93386228	14193349
1	Affx.93379415	14212896
1	Affx.93430331	14233120
1	Affx.93353472	14254349
1	Affx.93346137	14304637
1	Affx.93402858	14343110
1	Affx.93431368	14369803
1	Affx.93350422	14380517
1	Affx.93328913	14425619
1	Affx.93389344	14567853
1	Affx.93338927	14613200
1	Affx.93424449	14647418
1	Affx.93276682	14685097
1	Affx.93338091	14713556
1	Affx.93445676	14732154
1	Affx.93417172	14752164
1	Affx.93282829	14773108
1	Affx.93410000	14785948
1	Affx.93447696	14808818
1	Affx.93424403	14829017
1	Affx.93405580	14846477
1	Affx.93461009	14893018
1	Affx.93408652	14940979
1	Affx.93378119	14951599
1	Affx.93417395	14973048
1	Affx.93332228	15121686
1	Affx.93390317	15147163
1	Affx.93346627	15161719
1	Affx.93366189	15207428
1	Affx.93306299	15246061
1	Affx.93390297	15290679
1	Affx.93436158	15331616
1	Affx.93381653	15386415
1	Affx.93352571	15474861
1	Affx.93346014	15498046
1	Affx.93305324	15702434
1	Affx.93322002	15785183
1	Affx.93415731	15815875
1	Affx.93294902	15836283
1	Affx.93390651	15846223
1	Affx.93410728	15850991
1	Affx.93363822	15907557
1	Affx.93432968	15916124
1	Affx.93288573	16031706
1	Affx.93444655	16298775
1	Affx.93410498	16363765
1	Affx.93445665	16425069
1	Affx.93397273	16526414
1	Affx.93302192	16557240
1	Affx.93424841	16597147
1	Affx.93349606	16639774
1	Affx.93378393	16661127
1	Affx.93442396	16681244
1	Affx.93341128	16693042
1	Affx.93419916	16759872
1	Affx.93365214	16794020
1	Affx.93361720	16807779
1	Affx.93393432	16829550
1	Affx.93284861	16914949
1	Affx.93345764	16957610
1	Affx.93452068	16987352
1	Affx.93306732	17040338
1	Affx.93284396	17055543
1	Affx.93420190	17069268
1	Affx.93283073	17110047
1	Affx.93281351	17126138
1	Affx.93395564	17185456
1	Affx.93296650	17202743
1	Affx.93304420	17230746
1	Affx.93302849	17284890
1	Affx.93376334	17324783
1	Affx.93426894	17355195
1	Affx.93356856	17413462
1	Affx.93321432	17475953
1	Affx.93426071	17494950
1	Affx.93440103	17512863
1	Affx.93416197	17542786
1	Affx.93357441	17597644
1	Affx.87958430	17618594
1	Affx.93425171	17664634
1	Affx.93440496	17675301
1	Affx.93274298	17762729
1	Affx.93415718	17800736
1	Affx.93388091	17848831
1	Affx.93426898	17879423
1	Affx.93340000	17929188
1	Affx.93459098	17944614
1	Affx.93425805	17964851
1	Affx.93300446	18017752
1	Affx.93437546	18043996
1	Affx.93321595	18087988
1	Affx.93305608	18107840
1	Affx.93380334	18130287
1	Affx.93413796	18172196
1	Affx.93294895	18195595
1	Affx.93427422	18222364
1	Affx.93276749	18240363
1	Affx.93433749	18254936
1	Affx.93414712	18283449
1	Affx.93335892	18336435
1	Affx.93457308	18375380
1	Affx.93314921	18403549
1	Affx.93438304	18461139
1	Affx.93273593	18487918
1	Affx.87960014	18517912
1	Affx.87933684	18537965
1	Affx.93409973	18569559
1	Affx.93457242	18609171
1	Affx.93317173	18624491
1	Affx.93301478	18642395
1	Affx.93398773	18707733
1	Affx.93279938	18740787
1	Affx.93300352	18764754
1	Affx.93435586	18809140
1	Affx.93319480	18875426
1	Affx.93291160	18885643
1	Affx.93353301	18941422
1	Affx.93306303	19005461
1	Affx.93324764	19047007
1	Affx.93460986	19073655
1	Affx.93355003	19085780
1	Affx.93423394	19114213
1	Affx.93409109	19157244
1	Affx.93398542	19232746
1	Affx.93422046	19271522
1	Affx.93425947	19324764
1	Affx.93458349	19346256
1	Affx.93363280	19372813
1	Affx.93340457	19395464
1	Affx.93382861	19420226
1	Affx.93432203	19432652
1	Affx.93362880	19487342
1	Affx.93358897	19534773
1	Affx.93329545	19549763
1	Affx.93377879	19583586
1	Affx.93302564	19611481
1	Affx.93389719	19653627
1	Affx.93425382	19680027
1	Affx.93306001	19713350
1	Affx.93287604	19743311
1	Affx.93319245	19768967
1	Affx.93322935	19831464
1	Affx.93354497	19842362
1	Affx.93335780	19910396
1	Affx.93287459	19935424
1	Affx.93332487	20006328
1	Affx.93268818	20095045
1	Affx.93383001	20109137
1	Affx.93315959	20140345
1	Affx.93321937	20170633
1	Affx.93275342	20220976
1	Affx.93396459	20269992
1	Affx.87911771	20289348
1	Affx.93278705	20331641
1	Affx.93335415	20364880
1	Affx.93270334	20383267
1	Affx.93296142	20406291
1	Affx.93378168	20499824
1	Affx.93414940	20524203
1	Affx.93324147	20542441
1	Affx.93274834	20577904
1	Affx.93301832	20605531
1	Affx.93444176	20627847
1	Affx.93408191	20664923
1	Affx.93293003	20697315
1	Affx.93346994	20721877
1	Affx.93347043	20739217
1	Affx.93459702	20784605
1	Affx.93286816	20810964
1	Affx.88006831	20822724
1	Affx.93339311	20856095
1	Affx.93422601	20993663
1	Affx.93353851	21028204
1	Affx.93457394	21079243
1	Affx.93416573	21217463
1	Affx.93371752	21242314
1	Affx.93428838	21261254
1	Affx.93314022	21329595
1	Affx.93388888	21492150
1	Affx.93422495	21565560
1	Affx.93445706	21583493
1	Affx.93285728	21608807
1	Affx.93391908	21633919
1	Affx.93420542	21704065
1	Affx.93419197	21726622
1	Affx.93348093	21740858
1	Affx.93302581	21800611
1	Affx.93426567	21927165
1	Affx.93337896	22012777
1	Affx.93451078	22053395
1	Affx.93385156	22084003
1	Affx.93323763	22123586
1	Affx.93366961	22143328
1	Affx.93329030	22177535
1	Affx.93326862	22188325
1	Affx.93356769	22209991
1	Affx.93395875	22248229
1	Affx.93340204	22265495
1	Affx.93437300	22303342
1	Affx.93296782	22332259
1	Affx.93288198	22357798
1	Affx.93306612	22370472
1	Affx.93440241	22408066
1	Affx.93362702	22424275
1	Affx.93370868	22686463
1	Affx.93297296	22801411
1	Affx.93436407	22833171
1	Affx.93274466	22874455
1	Affx.93373367	22889342
1	Affx.93405183	22907116
1	Affx.93298055	22943831
1	Affx.93309211	22959591
1	Affx.93309226	23015992
1	Affx.93285312	23053515
1	Affx.93354177	23088230
1	Affx.93269831	23099752
1	Affx.93435428	23138502
1	Affx.93280374	23148320
1	Affx.93458017	23170605
1	Affx.88021178	23211411
1	Affx.93272042	23240629
1	Affx.93410826	23263335
1	Affx.93341400	23283464
1	Affx.93415574	23320758
1	Affx.93311552	23339938
1	Affx.93270401	23357833
1	Affx.93443014	23383240
1	Affx.93361123	23410061
1	Affx.93337309	23455554
1	Affx.93409502	23472198
1	Affx.93307519	23493965
1	Affx.93325379	23520478
1	Affx.93358806	23565927
1	Affx.93413084	23594037
1	Affx.93268318	23756748
1	Affx.93427569	23775539
1	Affx.93351923	23811786
1	Affx.93440403	23830386
1	Affx.93410985	23871972
1	Affx.93329263	23889109
1	Affx.93338799	23933703
1	Affx.93432976	23965913
1	Affx.93369847	23989805
1	Affx.93323297	24083373
1	Affx.93455048	24098438
1	Affx.93276669	24119095
1	Affx.93332009	24148433
1	Affx.93389995	24195201
1	Affx.93305017	24208721
1	Affx.93385104	24232024
1	Affx.93381422	24267437
1	Affx.93286284	24326174
1	Affx.93302585	24337497
1	Affx.93454673	24366261
1	Affx.93382027	24385710
1	Affx.93302518	24413577
1	Affx.93318922	24465989
1	Affx.93329754	24488140
1	Affx.93455034	24582128
1	Affx.93415785	24604362
1	Affx.93432376	24679792
1	Affx.93382210	24741613
1	Affx.93425054	24757578
1	Affx.93367399	24798025
1	Affx.93360221	24813753
1	Affx.93312768	24862375
1	Affx.93347888	24879272
1	Affx.93281453	24893773
1	Affx.93451813	24934688
1	Affx.93375728	24965263
1	Affx.93456596	24995873
1	Affx.93444917	25006841
1	Affx.93324141	25076403
1	Affx.93334766	25186310
1	Affx.93272643	25207544
1	Affx.93347842	25236392
1	Affx.93409858	25295434
1	Affx.87899805	25311595
1	Affx.93301138	25349042
1	Affx.93430984	25363123
1	Affx.93312253	25402636
1	Affx.93381080	25428258
1	Affx.93329185	25447381
1	Affx.93384546	25489029
1	Affx.93443466	25507915
1	Affx.93449190	25532405
1	Affx.93286365	25555211
1	Affx.93424705	25575621
1	Affx.93387694	25616578
1	Affx.93397948	25716031
1	Affx.93335895	25769115
1	Affx.93445844	25848771
1	Affx.93414742	25976863
1	Affx.93306885	26011891
1	Affx.93276981	26041841
1	Affx.93329294	26084844
1	Affx.93403424	26139021
1	Affx.93400100	26163149
1	Affx.93377643	26214591
1	Affx.93360069	26264259
1	Affx.93426735	26315069
1	Affx.93380229	26342138
1	Affx.87910486	26379827
1	Affx.93380362	26411517
1	Affx.93306902	26457113
1	Affx.93305030	26489407
1	Affx.93281518	26507794
1	Affx.93268507	26551168
1	Affx.93272067	26570310
1	Affx.93369944	26590564
1	Affx.93449620	26621068
1	Affx.93339234	26635029
1	Affx.93373555	26668559
1	Affx.93275705	26684894
1	Affx.93314453	26740188
1	Affx.93328998	26817776
1	Affx.93425378	26866864
1	Affx.93434903	26880802
1	Affx.93392318	26940904
1	Affx.93390975	26970623
1	Affx.93354143	26987175
1	Affx.93319675	27022875
1	Affx.93355603	27043289
1	Affx.93406396	27073043
1	Affx.93408993	27095896
1	Affx.93316485	27114586
1	Affx.93306374	27141499
1	Affx.93369026	27171018
1	Affx.87972857	27219971
1	Affx.93321741	27246197
1	Affx.93333975	27289347
1	Affx.93357115	27323599
1	Affx.93449916	27399235
1	Affx.93320100	27433838
1	Affx.93461492	27468446
1	Affx.93402156	27541528
1	Affx.93439275	27572358
1	Affx.93300786	27619888
1	Affx.93277764	27630350
1	Affx.93438672	27672012
1	Affx.93336086	27685761
1	Affx.93325900	27706116
1	Affx.93341594	27735121
1	Affx.93272925	27763789
1	Affx.93407447	27804844
1	Affx.93414294	27827410
1	Affx.93433004	27855677
1	Affx.93335547	27874930
1	Affx.93347445	27900149
1	Affx.93369073	27919298
1	Affx.93423524	27968165
1	Affx.93425235	27986877
1	Affx.93408149	28014401
1	Affx.93411652	28041212
1	Affx.93442581	28097119
1	Affx.93339560	28122110
1	Affx.93314194	28151963
1	Affx.93368496	28227035
1	Affx.93386802	28255048
1	Affx.93347137	28281709
1	Affx.93382284	28313025
1	Affx.93300550	28324290
1	Affx.93435969	28382221
1	Affx.93438310	28404042
1	Affx.93282768	28463926
1	Affx.93311711	28480653
1	Affx.93339925	28560438
1	Affx.93409730	28582577
1	Affx.93269255	28640963
1	Affx.93407388	28677818
1	Affx.93422308	28691252
1	Affx.93291357	28759157
1	Affx.93312271	28782883
1	Affx.93373970	28811261
1	Affx.93416214	28828910
1	Affx.93306249	28897518
1	Affx.93327510	28933994
1	Affx.93389937	28961714
1	Affx.93347841	28980361
1	Affx.88043087	29021454
1	Affx.93430220	29047433
1	Affx.93411559	29089758
1	Affx.93416236	29119666
1	Affx.93269459	29135869
1	Affx.93453071	29175637
1	Affx.93270392	29205862
1	Affx.93399341	29277705
1	Affx.93289454	29311221
1	Affx.93291147	29332049
1	Affx.93349710	29359344
1	Affx.93337768	29375430
1	Affx.93306442	29419727
1	Affx.93437273	29462659
1	Affx.93286040	29499542
1	Affx.93438019	29524068
1	Affx.93434558	29564133
1	Affx.93293455	29595055
1	Affx.93309151	29617618
1	Affx.93419268	29634639
1	Affx.93415799	29714206
1	Affx.93304396	29733842
1	Affx.93440270	29765498
1	Affx.93276322	29791161
1	Affx.93279924	29817501
1	Affx.93402153	29871552
1	Affx.93450866	30031794
1	Affx.93430951	30048344
1	Affx.93432640	30078150
1	Affx.93388498	30089489
1	Affx.93284618	30133417
1	Affx.93450577	30204862
1	Affx.93358117	30236180
1	Affx.93417629	30261457
1	Affx.93357215	30303622
1	Affx.93341365	30364395
1	Affx.93424854	30430269
1	Affx.93332241	30458330
1	Affx.93365736	30493151
1	Affx.93303212	30536100
1	Affx.93392461	30568124
1	Affx.93296619	30636908
1	Affx.93281260	30656431
1	Affx.93282475	30673089
1	Affx.93406157	30697605
1	Affx.93277472	30718248
1	Affx.93407375	30743480
1	Affx.93388384	30778761
1	Affx.93421918	30811246
1	Affx.93387531	30825553
1	Affx.93348711	30876942
1	Affx.93433696	30923283
1	Affx.93426876	30941397
1	Affx.93393130	30976863
1	Affx.93333067	30989953
1	Affx.93322757	31005994
1	Affx.93401972	31043431
1	Affx.93390618	31070897
1	Affx.93403323	31082871
1	Affx.93432964	31149029
1	Affx.93374118	31230164
1	Affx.93396699	31262593
1	Affx.93428355	31274595
1	Affx.93292180	31300156
1	Affx.93397366	31349098
1	Affx.93306525	31381666
1	Affx.88104847	31428877
1	Affx.93277984	31542492
1	Affx.93355225	31567694
1	Affx.93287817	31588103
1	Affx.93405326	31624115
1	Affx.93459358	31655269
1	Affx.93398974	31701942
1	Affx.93386069	31737662
1	Affx.93269422	31758592
1	Affx.93319717	31796565
1	Affx.93283788	31813105
1	Affx.93404362	31826723
1	Affx.93415447	31874187
1	Affx.93367486	31889356
1	Affx.93302471	31929762
1	Affx.93335283	31966330
1	Affx.93365307	31994541
1	Affx.93308194	32056462
1	Affx.93427745	32072699
1	Affx.93410195	32118638
1	Affx.93299244	32149695
1	Affx.93336058	32171048
1	Affx.93382396	32197992
1	Affx.93428642	32229794
1	Affx.93445477	32260420
1	Affx.93421367	32274361
1	Affx.93286827	32363168
1	Affx.87961061	32374779
1	Affx.93317277	32412898
1	Affx.93416096	32438147
1	Affx.93379437	32467004
1	Affx.87881135	32491019
1	Affx.93377374	32511632
1	Affx.93272817	32578005
1	Affx.93411499	32606539
1	Affx.93456287	32635647
1	Affx.93364576	32650214
1	Affx.93362544	32681875
1	Affx.93292989	32759949
1	Affx.93293640	32784897
1	Affx.93425963	32823271
1	Affx.93281028	32894809
1	Affx.93448340	32923031
1	Affx.93384072	32959553
1	Affx.93420769	32989712
1	Affx.93355771	32999940
1	Affx.93453519	33034426
1	Affx.93280947	33068504
1	Affx.93407677	33088125
1	Affx.93387235	33134284
1	Affx.93405195	33165437
1	Affx.93423847	33210105
1	Affx.93302361	33266635
1	Affx.93298855	33321086
1	Affx.93358526	33450757
1	Affx.93301123	33519105
1	Affx.93442096	33555181
1	Affx.93274595	33616109
1	Affx.93287881	33651694
1	Affx.93364908	33666619
1	Affx.93371103	33682889
1	Affx.93271275	33789416
1	Affx.93436808	33809600
1	Affx.93341203	33916248
1	Affx.93355816	33940190
1	Affx.93436886	33970222
1	Affx.93341540	33988436
1	Affx.93436362	34032598
1	Affx.93291086	34052235
1	Affx.93437110	34087814
1	Affx.93387032	34101209
1	Affx.93287249	34137520
1	Affx.93334481	34188052
1	Affx.93296191	34201035
1	Affx.93306371	34231900
1	Affx.93281298	34258443
1	Affx.93367315	34287962
1	Affx.93333752	34306572
1	Affx.93438311	34357730
1	Affx.93404304	34385620
1	Affx.93274326	34428171
1	Affx.93366249	34440808
1	Affx.93283471	34560384
1	Affx.93336412	34585442
1	Affx.93428401	34627186
1	Affx.93367666	34665714
1	Affx.93429598	34687836
1	Affx.93359238	34736842
1	Affx.93398312	34753067
1	Affx.93409911	34797325
1	Affx.93291047	34819273
1	Affx.93402910	34924733
1	Affx.93307069	34967261
1	Affx.93307010	34993178
1	Affx.93323046	35035025
1	Affx.87986864	35068466
1	Affx.93274835	35097686
1	Affx.93329389	35126063
1	Affx.93302778	35157416
1	Affx.93331169	35188317
1	Affx.93281557	35219928
1	Affx.93407715	35237853
1	Affx.93319626	35337087
1	Affx.93300825	35370938
1	Affx.93449143	35403462
1	Affx.93309586	35463212
1	Affx.93376712	35476564
1	Affx.93392029	35519870
1	Affx.93366885	35546231
1	Affx.87883033	35567441
1	Affx.93320551	35577601
1	Affx.93409404	35612851
1	Affx.87947381	35628826
1	Affx.93372191	35657570
1	Affx.93401767	35686217
1	Affx.93352465	35731009
1	Affx.93444632	35750603
1	Affx.93444419	35763340
1	Affx.93381552	35791626
1	Affx.93362831	35813499
1	Affx.93285262	35846649
1	Affx.93452767	35886770
1	Affx.93443744	35912447
1	Affx.93341475	35929332
1	Affx.93283896	35962681
1	Affx.93402483	35973321
1	Affx.93288661	36012228
1	Affx.93454559	36031653
1	Affx.93420149	36060182
1	Affx.93388758	36076650
1	Affx.93385500	36117539
1	Affx.93449476	36142172
1	Affx.93371876	36166398
1	Affx.93371432	36194897
1	Affx.93437624	36251670
1	Affx.93351999	36280591
1	Affx.93414313	36292446
1	Affx.93287387	36329855
1	Affx.93365491	36351335
1	Affx.93377864	36382147
1	Affx.93406150	36395842
1	Affx.93276116	36422119
1	Affx.93454584	36450277
1	Affx.93394209	36483096
1	Affx.93420462	36533929
1	Affx.93418725	36620230
1	Affx.93358791	36637341
1	Affx.93286886	36659873
1	Affx.93347509	36708313
1	Affx.93269561	36785925
1	Affx.93414600	36813170
1	Affx.93430655	36826325
1	Affx.93396168	36845663
1	Affx.93394064	36880372
1	Affx.93420437	36902478
1	Affx.93329905	36934860
1	Affx.93300257	36963421
1	Affx.93418270	36985803
1	Affx.93425162	37014174
1	Affx.93396014	37053024
1	Affx.93285846	37068617
1	Affx.93270605	37115456
1	Affx.93429263	37177575
1	Affx.93426322	37230587
1	Affx.93308964	37271215
1	Affx.93312471	37311316
1	Affx.88030295	37385081
1	Affx.93344305	37472538
1	Affx.93274791	37493614
1	Affx.93361213	37515048
1	Affx.93276609	37559419
1	Affx.93352447	37586244
1	Affx.93368780	37596748
1	Affx.93315364	37624948
1	Affx.93407081	37659783
1	Affx.93400600	37680884
1	Affx.93443263	37701418
1	Affx.93450218	37734517
1	Affx.93349875	37754843
1	Affx.93332376	37782907
1	Affx.93382706	37835480
1	Affx.93411662	37880599
1	Affx.93311762	37899409
1	Affx.93348618	37949382
1	Affx.93426172	37983209
1	Affx.93380474	38000515
1	Affx.93460455	38045522
1	Affx.93455707	38089588
1	Affx.93274902	38109126
1	Affx.93411593	38146916
1	Affx.93369571	38166033
1	Affx.93321521	38244885
1	Affx.93342364	38264055
1	Affx.93279061	38300724
1	Affx.93345940	38341101
1	Affx.93371138	38363827
1	Affx.93288929	38452274
1	Affx.93358100	38494427
1	Affx.93370879	38504675
1	Affx.93451473	38553756
1	Affx.93338442	38583694
1	Affx.93315425	38608743
1	Affx.93308752	38636042
1	Affx.93328293	38653663
1	Affx.93317019	38675245
1	Affx.93437119	38711959
1	Affx.93329729	38742310
1	Affx.93310658	38762208
1	Affx.93306646	38798229
1	Affx.93423025	38810391
1	Affx.93427612	38842045
1	Affx.93273670	38881470
1	Affx.93333782	38916230
1	Affx.93271659	38952418
1	Affx.93370606	39000572
1	Affx.93415642	39044288
1	Affx.93355242	39061682
1	Affx.93432029	39088541
1	Affx.93404565	39210526
1	Affx.93347351	39238111
1	Affx.87970286	39268781
1	Affx.93343422	39295396
1	Affx.93309325	39318716
1	Affx.93398548	39369746
1	Affx.93276205	39420768
1	Affx.93461007	39446597
1	Affx.93329138	39475749
1	Affx.93425065	39529288
1	Affx.93310473	39551569
1	Affx.93413769	39591728
1	Affx.93361154	39621537
1	Affx.93407611	39662324
1	Affx.93330204	39687283
1	Affx.93304223	39724439
1	Affx.93276414	39735731
1	Affx.93430907	39775134
1	Affx.93435499	39814709
1	Affx.93354030	39851736
1	Affx.93445612	39872931
1	Affx.93303059	39893516
1	Affx.93369145	39930017
1	Affx.93439196	39977626
1	Affx.93292146	39988680
1	Affx.93358630	40022415
1	Affx.93309006	40042805
1	Affx.93343863	40081005
1	Affx.93336744	40096354
1	Affx.93316990	40127362
1	Affx.93336150	40634254
1	Affx.93370077	40647421
1	Affx.93318025	40668276
1	Affx.93292941	40699319
1	Affx.93388644	40728699
1	Affx.93423617	40741382
1	Affx.93431469	40773801
1	Affx.93316623	40795011
1	Affx.93350188	40816710
1	Affx.93432036	40841422
1	Affx.87867223	40883554
1	Affx.93393890	40897823
1	Affx.93326112	40931941
1	Affx.93366472	40955951
1	Affx.93300927	40974350
1	Affx.93440428	41023985
1	Affx.93371867	41106865
1	Affx.93413093	41151009
1	Affx.93378143	41166148
1	Affx.93273580	41216638
1	Affx.93292547	41237799
1	Affx.93276363	41251337
1	Affx.93411544	41295767
1	Affx.93272064	41312658
1	Affx.93353079	41343179
1	Affx.93367186	41381055
1	Affx.93326437	41416895
1	Affx.93288680	41452162
1	Affx.93389192	41501085
1	Affx.93337550	41516982
1	Affx.93461458	41553290
1	Affx.93410588	41579705
1	Affx.93460391	41606498
1	Affx.93308230	41661247
1	Affx.93406493	41689843
1	Affx.93300180	41701475
1	Affx.93379673	41741173
1	Affx.93447817	41763517
1	Affx.93380412	41789549
1	Affx.93338781	41861851
1	Affx.93375829	41880162
1	Affx.93409415	41938236
1	Affx.93426999	41961915
1	Affx.93340845	42057490
1	Affx.93396697	42089656
1	Affx.93288165	42115906
1	Affx.93340265	42160981
1	Affx.93431992	42185818
1	Affx.93458727	42231045
1	Affx.93317640	42259561
1	Affx.93432040	42292377
1	Affx.93435991	42362395
1	Affx.93287577	42402679
1	Affx.93321206	42442530
1	Affx.93355599	42466572
1	Affx.93272056	42503262
1	Affx.93331835	42534602
1	Affx.93427130	42552121
1	Affx.93351166	42580012
1	Affx.93349271	42595858
1	Affx.93461793	42633402
1	Affx.93301778	42679998
1	Affx.93374261	42722417
1	Affx.93274177	42733638
1	Affx.93428352	42761437
1	Affx.93319902	42781578
1	Affx.93384808	42830980
1	Affx.93423936	42880016
1	Affx.93285578	42897184
1	Affx.93320798	42921326
1	Affx.93320222	42968946
1	Affx.93318066	43002215
1	Affx.93277549	43026472
1	Affx.93343257	43110537
1	Affx.93331862	43130670
1	Affx.93441165	43163560
1	Affx.93315080	43195627
1	Affx.93461140	43224108
1	Affx.93425664	43296755
1	Affx.93405360	43332834
1	Affx.93456126	43356149
1	Affx.93450323	43415215
1	Affx.93357994	43460248
1	Affx.93365861	43502825
1	Affx.93388936	43560373
1	Affx.93425926	43577600
1	Affx.93347054	43643253
1	Affx.93458496	43653744
1	Affx.93407587	43708137
1	Affx.93448594	43744005
1	Affx.93285463	43815819
1	Affx.93310167	43829092
1	Affx.93430564	43891913
1	Affx.93377039	43954640
1	Affx.93360194	43995169
1	Affx.93442085	44048040
1	Affx.93358270	44102817
1	Affx.93429058	44132091
1	Affx.93435544	44167714
1	Affx.93383869	44201425
1	Affx.93346914	44238243
1	Affx.93425430	44268998
1	Affx.93448273	44282784
1	Affx.93441398	44325009
1	Affx.93330254	44344732
1	Affx.93303549	44376586
1	Affx.93285411	44407818
1	Affx.88031868	44428989
1	Affx.93277091	44460253
1	Affx.93346317	44476764
1	Affx.93414393	44491732
1	Affx.93408597	44533062
1	Affx.93302587	44597445
1	Affx.93395818	44655150
1	Affx.93455430	44678109
1	Affx.93395129	44717090
1	Affx.93270323	44765951
1	Affx.93389231	44772429
1	Affx.93390162	44799653
1	Affx.93271610	44824938
1	Affx.93344759	44884398
1	Affx.93279922	44900644
1	Affx.93369370	44960388
1	Affx.93442395	45001127
1	Affx.93393098	45068816
1	Affx.87930901	45179258
1	Affx.93451611	45310492
1	Affx.88099619	45493905
1	Affx.93364375	45887800
1	Affx.93328064	45948245
1	Affx.93294847	46010316
1	Affx.93433605	46142463
1	Affx.93312038	46215106
1	Affx.93349331	46327728
1	Affx.93435327	46356695
1	Affx.93446140	46369933
1	Affx.93391820	46411938
1	Affx.93273469	46425711
1	Affx.93435558	46464907
1	Affx.93348378	46517792
1	Affx.93275697	46549071
1	Affx.93316058	46561530
1	Affx.93376570	46637017
1	Affx.93301795	46758969
1	Affx.93427868	46783125
1	Affx.88043777	46840853
1	Affx.93422296	46951125
1	Affx.93335045	47103196
1	Affx.93418860	47138052
1	Affx.93307983	47221294
1	Affx.93395062	47249011
1	Affx.93364943	47271168
1	Affx.93383607	47294809
1	Affx.93369163	47313291
1	Affx.93315000	47347671
1	Affx.93321615	47360724
1	Affx.93312421	47408749
1	Affx.93393957	47427693
1	Affx.93393257	47445589
1	Affx.93372247	47492898
1	Affx.93383099	47546874
1	Affx.93423407	47600583
1	Affx.93460238	47696675
1	Affx.93292211	47770649
1	Affx.93461322	47830706
1	Affx.93414472	47846853
1	Affx.93316621	47867075
1	Affx.93377953	47937607
1	Affx.93442533	47984569
1	Affx.93361204	48023598
1	Affx.93343733	48077436
1	Affx.93451377	48094549
1	Affx.93348263	48145487
1	Affx.93284314	48179135
1	Affx.93452468	48220566
1	Affx.93396683	48290837
1	Affx.93448181	48324367
1	Affx.93410090	48351873
1	Affx.93435961	48373592
1	Affx.93320388	48402833
1	Affx.93405896	48442109
1	Affx.93373513	48487429
1	Affx.93360753	48548071
1	Affx.93395650	48569035
1	Affx.93371407	48630129
1	Affx.93390852	48669034
1	Affx.93373764	48703827
1	Affx.93407689	48738350
1	Affx.93431759	48756011
1	Affx.93380191	48813514
1	Affx.93293959	48833746
1	Affx.93280583	48864649
1	Affx.93287616	48895904
1	Affx.93442311	48940279
1	Affx.93351134	48954198
1	Affx.93348460	48980010
1	Affx.93320979	49022924
1	Affx.93461810	49054726
1	Affx.87873982	49088043
1	Affx.93325072	49133809
1	Affx.93298598	49158472
1	Affx.93325822	49197347
1	Affx.93305664	49225092
1	Affx.93456215	49270633
1	Affx.93402475	49297817
1	Affx.93397109	49319251
1	Affx.93274274	49396283
1	Affx.93354196	49411021
1	Affx.93269889	49447902
1	Affx.93350586	49472808
1	Affx.93302665	49518376
1	Affx.93380629	49549100
1	Affx.93282463	49586617
1	Affx.93372712	49625261
1	Affx.93324299	49664345
1	Affx.93299444	49679374
1	Affx.93281447	49700658
1	Affx.93326708	49906012
1	Affx.93380365	49925150
1	Affx.93343252	49950068
1	Affx.93432306	49983750
1	Affx.93371547	50026800
1	Affx.93346916	50052340
1	Affx.93382114	50094651
1	Affx.93318117	50111804
1	Affx.93318316	50149268
1	Affx.93318788	50165837
1	Affx.93323820	50189436
1	Affx.93275079	50234894
1	Affx.93367102	50278608
1	Affx.93448755	50295372
1	Affx.93363628	50318556
1	Affx.93456936	50350793
1	Affx.93450673	50388102
1	Affx.93280812	50411219
1	Affx.93459400	50429204
1	Affx.93425130	50443385
1	Affx.93332751	50512982
1	Affx.93358696	50526774
1	Affx.93390752	50555195
1	Affx.93334033	50589928
1	Affx.93451855	50623127
1	Affx.93349721	50640345
1	Affx.93286171	50690078
1	Affx.93300684	50714441
1	Affx.93418732	50744209
1	Affx.93431203	50770094
1	Affx.93344577	50811600
1	Affx.93362284	50850025
1	Affx.93426171	50899430
1	Affx.93429850	50917901
1	Affx.93306156	50944980
1	Affx.93384197	50994313
1	Affx.93270368	51017798
1	Affx.93325333	51059365
1	Affx.93352522	51111146
1	Affx.93452844	51146683
1	Affx.93277022	51168395
1	Affx.93417901	51185626
1	Affx.93313763	51222475
1	Affx.93271206	51292360
1	Affx.93426136	51313619
1	Affx.93402836	51344512
1	Affx.93300667	51366361
1	Affx.93289616	51407147
1	Affx.93385679	51426803
1	Affx.93358503	51441037
1	Affx.93313058	51505677
1	Affx.93409184	51527996
1	Affx.93407241	51604496
1	Affx.93422493	51653356
1	Affx.93382859	51683234
1	Affx.93339212	51710962
1	Affx.93457011	51737789
1	Affx.93415894	51771865
1	Affx.93345080	51795833
1	Affx.93312566	51807958
1	Affx.93391923	51838530
1	Affx.93417476	51866091
1	Affx.93371304	51909158
1	Affx.93282279	51948756
1	Affx.93340560	51975632
1	Affx.93407518	51996407
1	Affx.93365527	52023519
1	Affx.93452588	52052037
1	Affx.93337428	52078156
1	Affx.93402726	52142163
1	Affx.93334555	52183921
1	Affx.93390316	52252835
1	Affx.93387448	52272605
1	Affx.93416938	52316037
1	Affx.93272550	52378508
1	Affx.93435749	52417588
1	Affx.93391468	52439267
1	Affx.93311076	52459302
1	Affx.93277200	52474892
1	Affx.93440025	52517584
1	Affx.93389154	52544736
1	Affx.93446714	52565883
1	Affx.93295383	52583410
1	Affx.93392541	52621608
1	Affx.93380344	52645333
1	Affx.93387135	52672155
1	Affx.88085636	52702526
1	Affx.93421619	52728551
1	Affx.93392150	52744960
1	Affx.93375086	52779777
1	Affx.93381263	52810948
1	Affx.93268982	52831212
1	Affx.93285821	52926648
1	Affx.93304572	52966265
1	Affx.93395519	52981439
1	Affx.93367832	53014910
1	Affx.93291102	53032262
1	Affx.93347149	53064022
1	Affx.93355822	53096234
1	Affx.93319006	53124978
1	Affx.93451390	53155558
1	Affx.93339467	53207938
1	Affx.93370344	53219986
1	Affx.93355536	53299527
1	Affx.93287316	53318470
1	Affx.93426928	53344408
1	Affx.93307690	53358849
1	Affx.93345397	53405266
1	Affx.93307237	53487056
1	Affx.93392154	53511316
1	Affx.93291075	53552042
1	Affx.93380552	53572956
1	Affx.93435143	53663774
1	Affx.93399999	53688693
1	Affx.93316800	53717638
1	Affx.93403172	53751369
1	Affx.93436338	53796887
1	Affx.93425455	53825665
1	Affx.93418283	53845354
1	Affx.93395873	53886950
1	Affx.93361203	53897177
1	Affx.93448020	53924993
1	Affx.93405266	53950841
1	Affx.93333598	53992984
1	Affx.93288429	54023962
1	Affx.93343457	54045267
1	Affx.93373862	54080076
1	Affx.93299971	54101635
1	Affx.93337211	54122824
1	Affx.93352644	54145646
1	Affx.93414930	54180397
1	Affx.93322587	54193897
1	Affx.93384941	54220706
1	Affx.93296237	54259851
1	Affx.93390987	54294274
1	Affx.93337045	54357732
1	Affx.93375473	54388743
1	Affx.93441944	54410342
1	Affx.93270882	54447346
1	Affx.93298056	54489190
1	Affx.93330883	54508259
1	Affx.93391104	54573160
1	Affx.93414703	54604345
1	Affx.93349970	54624765
1	Affx.93366548	54634530
1	Affx.93273590	54674412
1	Affx.93319037	54695453
1	Affx.93310291	54740857
1	Affx.93417170	54786246
1	Affx.93443112	54805483
1	Affx.93370500	54821194
1	Affx.93319982	54846725
1	Affx.93373454	54873897
1	Affx.93336653	54909103
1	Affx.93342847	54932836
1	Affx.93312838	54952338
1	Affx.93334984	54989046
1	Affx.93446668	55055053
1	Affx.93292742	55080000
1	Affx.93292506	55142347
1	Affx.93334682	55194800
1	Affx.93285915	55258554
1	Affx.93445311	55308584
1	Affx.93292815	55357530
1	Affx.93312692	55430434
1	Affx.93369226	55473361
1	Affx.93352256	55488195
1	Affx.93422124	55522073
1	Affx.93449239	55544886
1	Affx.93456875	55592977
1	Affx.93394160	55610419
1	Affx.93268360	55632812
1	Affx.93345246	55728820
1	Affx.93326865	55752312
1	Affx.93335575	55782324
1	Affx.93365254	55799869
1	Affx.93292646	55823136
1	Affx.93357447	55863248
1	Affx.93285975	55895943
1	Affx.93288107	55923397
1	Affx.93459792	55974179
1	Affx.93309524	56007636
1	Affx.93451798	56047550
1	Affx.93337867	56101818
1	Affx.93365903	56143417
1	Affx.93327434	56180919
1	Affx.93324904	56191922
1	Affx.93358407	56280027
1	Affx.93390581	56295568
1	Affx.93397746	56334986
1	Affx.93298201	56356102
1	Affx.93400167	56428202
1	Affx.93332800	56502497
1	Affx.93271865	56566845
1	Affx.93455059	56694328
1	Affx.93351210	56796803
1	Affx.93414910	56839010
1	Affx.93408009	56858878
1	Affx.93446391	56888260
1	Affx.93343207	56898736
1	Affx.93383325	56928479
1	Affx.93384448	57006749
1	Affx.93432346	57042745
1	Affx.93377185	57170393
1	Affx.93395056	57185853
1	Affx.93311496	57218716
1	Affx.93406002	57252119
1	Affx.93304377	57277480
1	Affx.93296805	57333239
1	Affx.93378166	57361959
1	Affx.93352689	57384678
1	Affx.87887890	57397164
1	Affx.93435135	57443456
1	Affx.93341246	57467379
1	Affx.93393880	57492428
1	Affx.93387706	57510684
1	Affx.93348201	57536935
1	Affx.93410918	57569503
1	Affx.93426695	57614657
1	Affx.93376034	57652891
1	Affx.93413221	57676753
1	Affx.93414141	57697947
1	Affx.93324683	57728513
1	Affx.93456219	57772317
1	Affx.93298491	57811304
1	Affx.93378556	57842219
1	Affx.93348781	57861325
1	Affx.93385848	57910603
1	Affx.93272919	57958517
1	Affx.93339674	57987495
1	Affx.93407280	58050452
1	Affx.93327002	58068722
1	Affx.93309727	58100182
1	Affx.93374299	58155792
1	Affx.93436505	58239360
1	Affx.93280460	58259923
1	Affx.93403151	58285134
1	Affx.93337746	58312495
1	Affx.93276288	58352742
1	Affx.93446485	58370745
1	Affx.93289010	58383232
1	Affx.93413245	58408725
1	Affx.93357255	58463441
1	Affx.93388014	58528157
1	Affx.93402466	58558995
1	Affx.93275936	58606977
1	Affx.93286000	58647280
1	Affx.93437346	58686466
1	Affx.93390320	58704518
1	Affx.93389952	58757290
1	Affx.93458914	58773339
1	Affx.93428146	59035454
1	Affx.93422366	59108337
1	Affx.93334909	59123340
1	Affx.93365343	59160194
1	Affx.93444677	59179056
1	Affx.93282254	59224531
1	Affx.93327773	59235136
1	Affx.93334941	59259836
1	Affx.93338692	59302135
1	Affx.93419467	59312715
1	Affx.93321005	59365113
1	Affx.93412368	59431698
1	Affx.93298033	59448500
1	Affx.93293372	59501693
1	Affx.93373994	59557594
1	Affx.93416724	59689482
1	Affx.93313145	59718224
1	Affx.93393525	59749626
1	Affx.93451148	59790502
1	Affx.93433511	59827556
1	Affx.93415768	59872501
1	Affx.93440431	59897711
1	Affx.93454372	59922467
1	Affx.93329166	60083876
1	Affx.93301381	60113440
1	Affx.93381820	60133987
1	Affx.93300411	60164337
1	Affx.93346728	60205888
1	Affx.93408897	60249592
1	Affx.93280736	60273611
1	Affx.88071993	60318191
1	Affx.93423162	60377780
1	Affx.93284446	60390369
1	Affx.93346684	60407482
1	Affx.88126012	60460384
1	Affx.93324322	60513883
1	Affx.93318699	60562938
1	Affx.93292853	60581162
1	Affx.93408713	60608785
1	Affx.93420348	60632627
1	Affx.93361602	60667170
1	Affx.93460210	60714786
1	Affx.93335380	60769789
1	Affx.93461130	60789812
1	Affx.93283920	60821324
1	Affx.93340999	60833958
1	Affx.87917888	60896277
1	Affx.93391446	60941232
1	Affx.93422977	61008385
1	Affx.93436208	61039540
1	Affx.93311634	61093609
1	Affx.93348145	61104815
1	Affx.93320567	61143807
1	Affx.93458794	61167737
1	Affx.93278072	61213653
1	Affx.93416060	61294896
1	Affx.93388432	61331206
1	Affx.93351754	61353051
1	Affx.93285580	61386899
1	Affx.93418662	61402888
1	Affx.93447791	61478500
1	Affx.93347480	61506249
1	Affx.93327778	61522940
1	Affx.93447121	61583225
1	Affx.93443222	61638154
1	Affx.93349045	61667869
1	Affx.93418166	61682981
1	Affx.93381900	61744676
1	Affx.93410762	61780045
1	Affx.93395742	61791270
1	Affx.93330363	61831362
1	Affx.93419376	61841890
1	Affx.93396124	61888625
1	Affx.93371377	61909730
1	Affx.93400168	61926603
1	Affx.93384992	61961534
1	Affx.93430819	61978804
1	Affx.93431413	62005454
1	Affx.93322148	62028917
1	Affx.93280784	62057911
1	Affx.93366467	62103193
1	Affx.93327032	62138326
1	Affx.93336756	62176120
1	Affx.93395010	62210040
1	Affx.93345044	62229835
1	Affx.93321189	62310842
1	Affx.93365310	62342554
1	Affx.93446229	62354369
1	Affx.87897300	62409187
1	Affx.93325241	62451543
1	Affx.93348388	62467305
1	Affx.93374729	62501730
1	Affx.93414054	62515490
1	Affx.93399813	62545835
1	Affx.93370388	62885745
1	Affx.93338243	62930605
1	Affx.93301504	62986660
1	Affx.93398632	62999530
1	Affx.93454618	63019835
1	Affx.93452568	63048107
1	Affx.93353095	63074545
1	Affx.93379187	63116663
1	Affx.93365523	63140132
1	Affx.93420812	63186577
1	Affx.93410485	63216189
1	Affx.93282272	63225593
1	Affx.93321139	63280611
1	Affx.93272749	63292488
1	Affx.93355614	63333161
1	Affx.93386898	63355219
1	Affx.93439694	63385466
1	Affx.93421630	63400423
1	Affx.93438800	63420480
1	Affx.93394826	63449452
1	Affx.93296600	63474981
1	Affx.93356417	63519535
1	Affx.93441601	63577572
1	Affx.93359729	63616441
1	Affx.93387832	63675593
1	Affx.93279935	63715625
1	Affx.93405829	63834998
1	Affx.93358828	63862680
1	Affx.93364185	63933688
1	Affx.93291683	63965004
1	Affx.93395573	63987591
1	Affx.93286385	64016897
1	Affx.93301020	64042479
1	Affx.93443342	64074275
1	Affx.93326050	64087961
1	Affx.93419177	64130935
1	Affx.93434181	64170111
1	Affx.93406096	64198824
1	Affx.93428770	64221049
1	Affx.93272675	64266755
1	Affx.93429974	64284271
1	Affx.93351683	64321067
1	Affx.93345260	64384823
1	Affx.93361489	64413654
1	Affx.93282329	64428881
1	Affx.93338555	64449381
1	Affx.93334852	64481548
1	Affx.93455640	64532491
1	Affx.93454252	64566856
1	Affx.93400912	64607219
1	Affx.93270645	64755344
1	Affx.93317963	64822703
1	Affx.93400697	64861739
1	Affx.93356651	64962773
1	Affx.93307365	65003527
1	Affx.93375794	65052495
1	Affx.93446174	65089529
1	Affx.93276667	65157421
1	Affx.93268820	65186026
1	Affx.93387473	65241342
1	Affx.93426623	65259580
1	Affx.93389468	65286987
1	Affx.93296211	65397510
1	Affx.93400035	65419994
1	Affx.93379858	65534980
1	Affx.93437412	65550713
1	Affx.93389388	65587685
1	Affx.93413855	65709513
1	Affx.93338808	65849943
1	Affx.93279379	65879680
1	Affx.93292301	65948754
1	Affx.93348974	65970264
1	Affx.93444074	66004206
1	Affx.93299631	66042289
1	Affx.88123067	66053633
1	Affx.93281675	66110811
1	Affx.93428878	66135171
1	Affx.93354536	66170342
1	Affx.93314922	66204783
1	Affx.93452556	66222618
1	Affx.93301695	66336258
1	Affx.93452475	66353627
1	Affx.87855534	66423783
1	Affx.93385494	66463491
1	Affx.93455122	66490784
1	Affx.93450596	66515061
1	Affx.93446831	66557423
1	Affx.93306957	66624654
1	Affx.87866238	66637805
1	Affx.93356329	66684340
1	Affx.93349280	66701502
1	Affx.93365295	66723817
1	Affx.93399379	66749492
1	Affx.93315730	66779866
1	Affx.93354835	66794724
1	Affx.93333927	66854119
1	Affx.93391112	66882547
1	Affx.93327252	66928729
1	Affx.93315444	66981885
1	Affx.93443531	67027522
1	Affx.93281920	67055115
1	Affx.93459864	67118030
1	Affx.93380499	67139058
1	Affx.93282629	67230963
1	Affx.93375830	67248494
1	Affx.93355250	67273712
1	Affx.93428562	67312087
1	Affx.93314927	67330048
1	Affx.93421038	67402834
1	Affx.93348483	67463427
1	Affx.93379595	67517976
1	Affx.93339172	67540706
1	Affx.93451448	67588549
1	Affx.93447748	67626103
1	Affx.93295088	67778403
1	Affx.93443088	67907629
1	Affx.93370166	67946116
1	Affx.93427289	68014860
1	Affx.93356518	68047895
1	Affx.93353752	68065240
1	Affx.93321280	68109547
1	Affx.93386572	68159983
1	Affx.93341957	68203478
1	Affx.93284658	68293861
1	Affx.93366091	68316181
1	Affx.93458005	68393189
1	Affx.93389738	68429271
1	Affx.88030418	68474942
1	Affx.93354683	68492085
1	Affx.93412568	68545566
1	Affx.93375601	68598124
1	Affx.93363601	68639140
1	Affx.93410598	68708424
1	Affx.93322344	68736437
1	Affx.93401602	68759143
1	Affx.87912643	68807323
1	Affx.93339699	68853894
1	Affx.93275901	68897963
1	Affx.93422727	68933589
1	Affx.93352449	68957153
1	Affx.93335320	68980441
1	Affx.93287020	69010496
1	Affx.93395200	69035081
1	Affx.93428703	69094122
1	Affx.93438138	69116098
1	Affx.93424903	69156488
1	Affx.93394173	69187512
1	Affx.93457852	69212815
1	Affx.93412090	69225970
1	Affx.93347424	69245984
1	Affx.93312439	69300797
1	Affx.93391204	69346316
1	Affx.93311217	69387464
1	Affx.93454800	69416418
1	Affx.93426145	69440895
1	Affx.93296927	69510763
1	Affx.93335059	69579256
1	Affx.93325752	69602844
1	Affx.93397228	69706318
1	Affx.93423914	69729994
1	Affx.93452709	69743993
1	Affx.93444740	69764892
1	Affx.93298743	69793375
1	Affx.93301502	69812558
1	Affx.93400348	69844165
1	Affx.93283197	69866835
1	Affx.93348869	69893901
1	Affx.93277524	69939426
1	Affx.93369139	69954148
1	Affx.93411318	69999218
1	Affx.93317196	70036993
1	Affx.93450701	70078293
1	Affx.93362365	70099491
1	Affx.93426697	70131721
1	Affx.93278605	70158578
1	Affx.93433460	70193475
1	Affx.93277889	70243367
1	Affx.93337296	70274239
1	Affx.93448662	70297120
1	Affx.93286554	70317373
1	Affx.93376100	70372334
1	Affx.93456566	70414678
1	Affx.93414036	70444077
1	Affx.93453268	70464258
1	Affx.93453218	70585755
1	Affx.88060201	70659457
1	Affx.93421920	70707555
1	Affx.93286627	70819398
1	Affx.93444759	70848864
1	Affx.93420273	70879170
1	Affx.93271799	71001457
1	Affx.93293143	71029921
1	Affx.93402962	71083829
1	Affx.93295481	71112160
1	Affx.93280565	71148223
1	Affx.93304819	71237552
1	Affx.93275923	71283525
1	Affx.93366007	71307459
1	Affx.93419749	71377597
1	Affx.93312944	71419058
1	Affx.93344912	71485575
1	Affx.93354687	71502779
1	Affx.93391288	71571730
1	Affx.93270172	71623985
1	Affx.93456108	71651068
1	Affx.93328100	71767231
1	Affx.93388341	71833331
1	Affx.93459463	71846994
1	Affx.93332949	71885136
1	Affx.93290203	71907398
1	Affx.87948636	71931032
1	Affx.93416867	71954675
1	Affx.93387513	71985073
1	Affx.87960265	72032200
1	Affx.93385350	72040339
1	Affx.93318198	72133801
1	Affx.93419112	72270405
1	Affx.93460957	72284231
1	Affx.93426661	72304266
1	Affx.93287806	72446198
1	Affx.93397888	72563913
1	Affx.93370730	72594889
1	Affx.93458774	72636133
1	Affx.93372593	72667082
1	Affx.93330885	72739990
1	Affx.93457616	72766293
1	Affx.93309703	72805079
1	Affx.93303238	72878450
1	Affx.93370756	72894692
1	Affx.93314928	72999992
1	Affx.93338991	73034596
1	Affx.93290375	73065206
1	Affx.93449562	73114281
1	Affx.87883604	73205092
1	Affx.93296458	73247991
1	Affx.93360940	73293083
1	Affx.93337781	73315131
1	Affx.93282603	73328877
1	Affx.93281672	73360548
1	Affx.93381597	73395102
1	Affx.93454816	73501235
1	Affx.93327372	73555984
1	Affx.93397441	73569320
1	Affx.93422184	73592198
1	Affx.93363243	73680354
1	Affx.93291684	73710462
1	Affx.93356559	73754233
1	Affx.93274502	73777897
1	Affx.93342302	73797867
1	Affx.93453542	73871373
1	Affx.93456291	73899310
1	Affx.88059199	73925665
1	Affx.93278450	73958031
1	Affx.93435205	73981866
1	Affx.93394331	74027950
1	Affx.93400916	74057595
1	Affx.93295023	74090150
1	Affx.93417413	74201444
1	Affx.93271503	74229578
1	Affx.93452008	74261786
1	Affx.93393307	74281567
1	Affx.93363839	74296851
1	Affx.93394190	74321309
1	Affx.93416879	74379848
1	Affx.93386414	74409586
1	Affx.93407450	74448956
1	Affx.93365968	74531173
1	Affx.93382058	74557406
1	Affx.93457696	74598386
1	Affx.93278846	74663466
1	Affx.93318519	74730672
1	Affx.93376181	74748223
1	Affx.93287463	74771661
1	Affx.93408006	74800425
1	Affx.93371518	74825516
1	Affx.93448219	74847654
1	Affx.93404005	74867907
1	Affx.93402748	74911048
1	Affx.93435653	74929201
1	Affx.93307455	74961356
1	Affx.93272990	74988308
1	Affx.93268400	75001737
1	Affx.93451865	75040872
1	Affx.93313156	75074855
1	Affx.93449084	75100157
1	Affx.93314640	75148324
1	Affx.93294643	75190358
1	Affx.93408973	75476745
1	Affx.93369901	75494383
1	Affx.93387222	75527273
1	Affx.93408912	75576603
1	Affx.93354989	75714135
1	Affx.93349756	75747510
1	Affx.93440281	75787412
1	Affx.93461381	75820996
1	Affx.93273303	75874298
1	Affx.93403903	75950010
1	Affx.93355744	76030331
1	Affx.93369237	76096907
1	Affx.93304481	76152420
1	Affx.93367705	76176731
1	Affx.93270621	76215498
1	Affx.93394486	76269076
1	Affx.93294479	76281834
1	Affx.93332297	76314571
1	Affx.93334886	76399609
1	Affx.93373213	76492905
1	Affx.93294751	76521417
1	Affx.93353573	76553002
1	Affx.93327289	76577261
1	Affx.93410583	76596571
1	Affx.93385049	76683021
1	Affx.93353685	76728195
1	Affx.93450394	76897848
1	Affx.93384189	76910857
1	Affx.93405990	76956759
1	Affx.93289419	77121631
1	Affx.93269205	77153285
1	Affx.93325170	77216977
1	Affx.93279065	77308792
1	Affx.93295367	77333027
1	Affx.93370967	77377640
1	Affx.93377236	77395966
1	Affx.93385101	77510088
1	Affx.93441859	77567586
1	Affx.93361624	77604091
1	Affx.93278765	77621624
1	Affx.93278220	77661595
1	Affx.93358600	77679861
1	Affx.93296639	77755750
1	Affx.93385694	77786278
1	Affx.93457769	77791933
1	Affx.93380736	77868677
1	Affx.88000450	78292270
1	Affx.93441315	78432502
1	Affx.93276938	78703676
1	Affx.93454753	78838623
1	Affx.93313083	78871809
1	Affx.93268319	78910456
1	Affx.93343408	78980183
1	Affx.93352403	79148303
1	Affx.93418582	79200396
1	Affx.93366387	79353985
1	Affx.93386562	79384713
1	Affx.93285194	79437108
1	Affx.93454760	79471126
1	Affx.93322381	79547466
1	Affx.93307883	79597253
1	Affx.93335727	79618271
1	Affx.93378078	79640858
1	Affx.93362451	79672227
1	Affx.93409791	79879325
1	Affx.93308072	79911260
1	Affx.93287607	79956793
1	Affx.93389303	79975574
1	Affx.93424964	80015905
1	Affx.93455392	80038599
1	Affx.93295231	80057278
1	Affx.93421376	80131869
1	Affx.93460417	80166699
1	Affx.93378515	80211562
1	Affx.93442909	80231423
1	Affx.93369689	80249141
1	Affx.93406998	80264210
1	Affx.93433684	80298524
1	Affx.93446827	80341166
1	Affx.93358159	80398828
1	Affx.93304401	80446893
1	Affx.93300745	80453845
1	Affx.93425551	80513415
1	Affx.93324896	80567705
1	Affx.93381935	80594727
1	Affx.93331031	80730998
1	Affx.93403079	80744004
1	Affx.93448186	80798977
1	Affx.93288100	80825827
1	Affx.93284463	80924280
1	Affx.93402985	81155242
1	Affx.93331482	81168456
1	Affx.93442810	81237686
1	Affx.93362063	81310572
1	Affx.93433733	81335379
1	Affx.93281857	81363051
1	Affx.93389900	81379935
1	Affx.93392586	81406382
1	Affx.93418552	81434688
1	Affx.93429807	81520236
1	Affx.93344373	81580398
1	Affx.87859191	81604189
1	Affx.93457479	81625102
1	Affx.93335867	81665938
1	Affx.93370259	81710274
1	Affx.93405961	81786695
1	Affx.93395392	81832989
1	Affx.93293880	81900654
1	Affx.93396091	81935830
1	Affx.93411136	81982110
1	Affx.93295319	82050832
1	Affx.93430321	82150888
1	Affx.93422912	82178030
1	Affx.93351992	82196505
1	Affx.93350032	82243905
1	Affx.93375314	82262099
1	Affx.93438467	82293466
1	Affx.93430622	82323411
1	Affx.93297128	82356331
1	Affx.93275664	82435753
1	Affx.93275496	82479336
1	Affx.93356247	82491649
1	Affx.93270721	82564566
1	Affx.93406712	82610831
1	Affx.93375292	82679695
1	Affx.93325987	82707443
1	Affx.93295573	82733868
1	Affx.93370722	82805820
1	Affx.93412638	82877201
1	Affx.93461020	82896375
1	Affx.93276457	82960229
1	Affx.93445576	82996442
1	Affx.93428207	83097051
1	Affx.87989472	83154570
1	Affx.87955449	83181479
1	Affx.93422937	83225181
1	Affx.93421251	83263866
1	Affx.93392782	83292237
1	Affx.93432000	83329600
1	Affx.93300475	83353028
1	Affx.93405646	83427710
1	Affx.93452754	83458841
1	Affx.93291706	83495506
1	Affx.93458792	83592596
1	Affx.93457339	83637294
1	Affx.93344327	83697090
1	Affx.93391137	83765677
1	Affx.93368833	83794340
1	Affx.93368861	83836989
1	Affx.93336627	83859331
1	Affx.88096439	83929631
1	Affx.93292098	83938503
1	Affx.93341703	84045529
1	Affx.93282001	84087697
1	Affx.93340248	84291105
1	Affx.93319498	84651299
1	Affx.93299696	84737434
1	Affx.93371606	84750812
1	Affx.93442033	84886831
1	Affx.93419584	85018190
1	Affx.93306385	85215900
1	Affx.88014155	85585073
1	Affx.93383719	85590454
1	Affx.93350035	85770723
1	Affx.93421243	85892983
1	Affx.93316187	86110136
1	Affx.93293886	86123978
1	Affx.93384176	86327404
1	Affx.93346733	86367068
1	Affx.93285361	86372789
1	Affx.93272074	86424548
1	Affx.93354317	86436845
1	Affx.93381164	86549845
1	Affx.93411121	86597349
1	Affx.93321637	86728241
1	Affx.93414640	86742460
1	Affx.93377520	86758986
1	Affx.93424838	86882303
1	Affx.93288733	86901790
1	Affx.93442635	86930245
1	Affx.93305752	86940893
1	Affx.93384386	86972931
1	Affx.93318285	86988400
1	Affx.93391720	87031551
1	Affx.93402287	87205845
1	Affx.93353823	87242132
1	Affx.93366833	87288917
1	Affx.93349247	87378958
1	Affx.93418951	87390732
1	Affx.93419202	87482040
1	Affx.93310130	87774387
1	Affx.93457605	87948791
1	Affx.93302011	88020696
1	Affx.93419223	88072178
1	Affx.93296968	88134759
1	Affx.93334983	88159006
1	Affx.93295842	88213061
1	Affx.93330442	88233758
1	Affx.93291747	88366938
1	Affx.93311870	88416232
1	Affx.93302722	88462251
1	Affx.93362834	88480575
1	Affx.93411619	88558155
1	Affx.93347038	88593684
1	Affx.93455090	88647006
1	Affx.93366762	88665759
1	Affx.93289625	88677445
1	Affx.93373104	88708762
1	Affx.93371745	88746479
1	Affx.93428362	88758302
1	Affx.88002982	88789143
1	Affx.93292035	88808749
1	Affx.93315776	88851679
1	Affx.93292673	88870883
1	Affx.93387791	88889884
1	Affx.93270278	88915979
1	Affx.93279093	88941368
1	Affx.93426797	88964471
1	Affx.93277975	89004620
1	Affx.93403298	89052377
1	Affx.93312263	89212041
1	Affx.93427668	89242966
1	Affx.88009886	89271715
1	Affx.93428918	89327235
1	Affx.93344515	89363600
1	Affx.93287705	89395264
1	Affx.93301628	89431399
1	Affx.93280722	89455456
1	Affx.93283719	89470357
1	Affx.93333877	89579527
1	Affx.93427224	89610573
1	Affx.93388386	89632678
1	Affx.93402786	89667837
1	Affx.93461329	89685760
1	Affx.93319618	89719979
1	Affx.93401790	89731652
1	Affx.93353008	89756709
1	Affx.93410287	89787488
1	Affx.93387721	89879665
1	Affx.87962725	89904019
1	Affx.93376372	89942446
1	Affx.93433801	90015765
1	Affx.93399540	90028157
[truncated: 37,417 more rows]
